# Supplementary material for: ﻿Two new species of Dendrostoma (Erythrogloeaceae, Diaporthales) associated with Castaneamollissima canker disease in China
Source: MycoKeys. 2024 Sep 13;108:337–49. doi: 10.3897/mycokeys.108.128197 (PMC11415624; doi:10.3897/mycokeys.108.128197)
Supplement: XML Treatment for Dendrostoma rizhaoense [file mycokeys.108.128197-treatment1.xml]

<!DOCTYPE tp:taxon-treatment
  PUBLIC "-//TaxonX//DTD Taxonomic Treatment Publishing DTD v0 20100105//EN" "tax-treatment-NSO.dtd">
<tp:taxon-treatment xmlns:tp="http://www.plazi.org/taxpub"><tp:treatment-meta><kwd-group><label>Taxon classification</label><kwd>
                <named-content content-type="kingdom">Fungi</named-content>
              </kwd><kwd>
                <named-content content-type="order">Diaporthales</named-content>
              </kwd><kwd>
                <named-content content-type="family">Erythrogloeaceae</named-content>
              </kwd></kwd-group><mixed-citation publication-type="journal"><person-group><name><surname>Jiang</surname><given-names>Ning</given-names></name><name><surname>Qi</surname><given-names>Xiaojie</given-names></name><name><surname>Qi</surname><given-names>Baoxin</given-names></name><name><surname>Cai</surname><given-names>Fang</given-names></name><name><surname>Xue</surname><given-names>Han</given-names></name><name><surname>Li</surname><given-names>Yong</given-names></name></person-group><article-title>﻿Two new species of <italic><tp:taxon-name><tp:taxon-name-part taxon-name-part-type="genus" reg="Dendrostoma">Dendrostoma</tp:taxon-name-part></tp:taxon-name></italic> (<tp:taxon-name><tp:taxon-name-part taxon-name-part-type="family">Erythrogloeaceae</tp:taxon-name-part></tp:taxon-name>, <tp:taxon-name><tp:taxon-name-part taxon-name-part-type="order">Diaporthales</tp:taxon-name-part></tp:taxon-name>) associated with <italic><tp:taxon-name><tp:taxon-name-part taxon-name-part-type="genus" reg="Castanea">Castanea</tp:taxon-name-part><tp:taxon-name-part taxon-name-part-type="species" reg="mollissima">mollissima</tp:taxon-name-part></tp:taxon-name></italic> canker disease in China</article-title><source>MycoKeys</source><day>13</day><month>09</month><year>2024</year><volume>108</volume><fpage>337</fpage><lpage>349</lpage><pub-id pub-id-type="doi">10.3897/mycokeys.108.128197</pub-id></mixed-citation></tp:treatment-meta><tp:nomenclature><label>﻿</label><tp:taxon-name>
              <object-id xmlns:xlink="http://www.w3.org/1999/xlink" content-type="arpha" xlink:type="simple">8BAC4DB0-387C-5925-8B5B-4047D283CC23</object-id>
              <tp:taxon-name-part taxon-name-part-type="genus" reg="Dendrostoma">Dendrostoma</tp:taxon-name-part>
              <tp:taxon-name-part taxon-name-part-type="species" reg="rizhaoense">rizhaoense</tp:taxon-name-part>
              <object-id xmlns:xlink="http://www.w3.org/1999/xlink" content-type="mycobank" xlink:type="simple"> 854073</object-id>
            </tp:taxon-name><tp:taxon-authority>Ning Jiang</tp:taxon-authority><tp:taxon-status xmlns:xlink="http://www.w3.org/1999/xlink" xlink:type="simple">sp. nov.</tp:taxon-status><xref ref-type="fig" rid="F2">Fig. 2</xref></tp:nomenclature><tp:treatment-sec sec-type="etymology" id="SECID0EKDAI"><title>Etymology.</title><p>Named after the collection site of the type specimen, Rizhao City.</p></tp:treatment-sec><tp:treatment-sec sec-type="Holotype" id="SECID0EPDAI"><title>Holotype.</title><p>CAF800092.</p></tp:treatment-sec><tp:treatment-sec sec-type="description" id="SECID0EUDAI"><title>Description.</title><p><bold><italic>Sexual morph</italic></bold>: Undetermined. <bold><italic>Asexual morph</italic></bold>: Conidiomata formed on PDA, pycnidial, ostiolated, conical to pulvinate, occurring separately, brown, 150–350 μm high, 200–450 μm diam.; wall of several layers of faint yellow textura angularis. Conidiophores reduced to conidiogenous cells. Conidiogenous cells lining the inner walls of the cavity, hyaline, smooth, subcylindrical to ampulliform, 8–27.5 × 3–5.5 μm. Conidia hyaline, aseptate, smooth, multiguttulate, thin-walled, ellipsoid to fusoid, straight, (5.6–)6.4–8.8(–10.7) × (2.4–)2.7–3.8(–4.5) μm, l/w = (1.5–)1.8–3.1(–3.8) (n = 50).</p><fig id="F2" position="float" orientation="portrait"><object-id xmlns:xlink="http://www.w3.org/1999/xlink" content-type="doi" xlink:type="simple">10.3897/mycokeys.108.128197.figure2</object-id><object-id xmlns:xlink="http://www.w3.org/1999/xlink" content-type="arpha" xlink:type="simple">975351FD-8F28-507F-BCDE-9B30CB1F3C49</object-id><label>Figure 2.</label><caption><p><italic><tp:taxon-name><tp:taxon-name-part taxon-name-part-type="genus" reg="Dendrostoma">Dendrostoma</tp:taxon-name-part><tp:taxon-name-part taxon-name-part-type="species" reg="rizhaoense">rizhaoense</tp:taxon-name-part></tp:taxon-name></italic> (CAF800092, holotype) <bold>A</bold> colony on the PDA plate <bold>B, C</bold> conidiomata formed on the PDA plate after 28 days <bold>D, E</bold> conidiogenous cells with attached conidia <bold>F–I</bold> conidia. Scale bars: 200 µm (<bold>B</bold>); 100 µm (<bold>C</bold>); 10 µm (<bold>D–I</bold>).</p></caption><graphic xmlns:xlink="http://www.w3.org/1999/xlink" xlink:href="mycokeys-108-337-g002.jpg" position="float" orientation="portrait" xlink:type="simple" id="oo_1132421.jpg"><uri content-type="original_file" xlink:type="simple">https://binary.pensoft.net/fig/1132421</uri></graphic></fig></tp:treatment-sec><tp:treatment-sec sec-type="description" id="SECID0EIFAI"><title>Culture characteristics.</title><p>Colonies on PDA flat, initially white, becoming dark orange after 2 weeks, texture uniform, producing conidiomata after 4 weeks.</p></tp:treatment-sec><tp:treatment-sec sec-type="material" id="SECID0ENFAI"><title>Materials examined.</title><p>China • Shandong Province, Rizhao City, Lanshan District, Huangdun Town, on cankered barks of <italic><tp:taxon-name><tp:taxon-name-part taxon-name-part-type="genus" reg="Castanea">Castanea</tp:taxon-name-part><tp:taxon-name-part taxon-name-part-type="species" reg="mollissima">mollissima</tp:taxon-name-part></tp:taxon-name></italic>, 16 October 2022, Jiang Ning (CAF800092, <bold><italic>holotype</italic></bold>); ex-type cultures <abbrev xmlns:xlink="http://www.w3.org/1999/xlink" xlink:title="China Forestry Culture Collection Center" id="ABBRID0EBGAI" xlink:type="simple">CFCC</abbrev> 57559 and <abbrev xmlns:xlink="http://www.w3.org/1999/xlink" xlink:title="China Forestry Culture Collection Center" id="ABBRID0EFGAI" xlink:type="simple">CFCC</abbrev> 57560.</p></tp:treatment-sec><tp:treatment-sec sec-type="notes" id="SECID0EJGAI"><title>Notes.</title><p>Two isolates of <italic><tp:taxon-name><tp:taxon-name-part taxon-name-part-type="genus" reg="Dendrostoma">Dendrostoma</tp:taxon-name-part><tp:taxon-name-part taxon-name-part-type="species" reg="rizhaoense">rizhaoense</tp:taxon-name-part></tp:taxon-name></italic> from <italic><tp:taxon-name><tp:taxon-name-part taxon-name-part-type="genus" reg="Castanea">Castanea</tp:taxon-name-part><tp:taxon-name-part taxon-name-part-type="species" reg="mollissima">mollissima</tp:taxon-name-part></tp:taxon-name></italic> formed a distinct clade in the phylogram of this genus based on the combined sequence of <abbrev xmlns:xlink="http://www.w3.org/1999/xlink" xlink:title="internal transcribed spacer region rDNA" id="ABBRID0EFHAI" xlink:type="simple">ITS</abbrev>, <italic><abbrev xmlns:xlink="http://www.w3.org/1999/xlink" xlink:title="translation elongation factor 1-alpha" id="ABBRID0EKHAI" xlink:type="simple">tef1</abbrev></italic> and <italic><abbrev xmlns:xlink="http://www.w3.org/1999/xlink" xlink:title="RNA polymerase II second largest subunit" id="ABBRID0EPHAI" xlink:type="simple">rpb2</abbrev></italic> (Fig. <xref ref-type="fig" rid="F1">1</xref>). With two new species proposed in the present study, nine species of <italic><tp:taxon-name><tp:taxon-name-part taxon-name-part-type="genus" reg="Dendrostoma">Dendrostoma</tp:taxon-name-part></tp:taxon-name></italic> were recorded from the host <italic><tp:taxon-name><tp:taxon-name-part taxon-name-part-type="genus" reg="Castanea">Castanea</tp:taxon-name-part><tp:taxon-name-part taxon-name-part-type="species" reg="mollissima">mollissima</tp:taxon-name-part></tp:taxon-name></italic>, viz. <italic><tp:taxon-name><tp:taxon-name-part taxon-name-part-type="genus" reg="Dendrostoma">D.</tp:taxon-name-part><tp:taxon-name-part taxon-name-part-type="species" reg="aurorae">aurorae</tp:taxon-name-part></tp:taxon-name></italic>, <italic><tp:taxon-name><tp:taxon-name-part taxon-name-part-type="genus" reg="Dendrostoma">D.</tp:taxon-name-part><tp:taxon-name-part taxon-name-part-type="species" reg="castaneae">castaneae</tp:taxon-name-part></tp:taxon-name></italic>, <italic><tp:taxon-name><tp:taxon-name-part taxon-name-part-type="genus" reg="Dendrostoma">D.</tp:taxon-name-part><tp:taxon-name-part taxon-name-part-type="species" reg="castaneicola">castaneicola</tp:taxon-name-part></tp:taxon-name></italic>, <italic><tp:taxon-name><tp:taxon-name-part taxon-name-part-type="genus" reg="Dendrostoma">D.</tp:taxon-name-part><tp:taxon-name-part taxon-name-part-type="species" reg="chinense">chinense</tp:taxon-name-part></tp:taxon-name></italic>, <italic><tp:taxon-name><tp:taxon-name-part taxon-name-part-type="genus" reg="Dendrostoma">D.</tp:taxon-name-part><tp:taxon-name-part taxon-name-part-type="species" reg="parasiticum">parasiticum</tp:taxon-name-part></tp:taxon-name></italic>, <italic><tp:taxon-name><tp:taxon-name-part taxon-name-part-type="genus" reg="Dendrostoma">D.</tp:taxon-name-part><tp:taxon-name-part taxon-name-part-type="species" reg="rizhaoense">rizhaoense</tp:taxon-name-part></tp:taxon-name></italic>, <italic><tp:taxon-name><tp:taxon-name-part taxon-name-part-type="genus" reg="Dendrostoma">D.</tp:taxon-name-part><tp:taxon-name-part taxon-name-part-type="species" reg="shaanxiense">shaanxiense</tp:taxon-name-part></tp:taxon-name></italic>, <italic><tp:taxon-name><tp:taxon-name-part taxon-name-part-type="genus" reg="Dendrostoma">D.</tp:taxon-name-part><tp:taxon-name-part taxon-name-part-type="species" reg="shandongense">shandongense</tp:taxon-name-part></tp:taxon-name></italic> and <italic><tp:taxon-name><tp:taxon-name-part taxon-name-part-type="genus" reg="Dendrostoma">D.</tp:taxon-name-part><tp:taxon-name-part taxon-name-part-type="species" reg="tianii">tianii</tp:taxon-name-part></tp:taxon-name></italic> (<xref ref-type="bibr" rid="B10">Jiang et al. 2019</xref>). Morphologically, <italic><tp:taxon-name><tp:taxon-name-part taxon-name-part-type="genus" reg="Dendrostoma">D.</tp:taxon-name-part><tp:taxon-name-part taxon-name-part-type="species" reg="rizhaoense">rizhaoense</tp:taxon-name-part></tp:taxon-name></italic> (6.4–8.8 μm) has shorter conidia than <italic><tp:taxon-name><tp:taxon-name-part taxon-name-part-type="genus" reg="Dendrostoma">D.</tp:taxon-name-part><tp:taxon-name-part taxon-name-part-type="species" reg="castaneae">castaneae</tp:taxon-name-part></tp:taxon-name></italic> (10.4–12.3 μm), <italic><tp:taxon-name><tp:taxon-name-part taxon-name-part-type="genus" reg="Dendrostoma">D.</tp:taxon-name-part><tp:taxon-name-part taxon-name-part-type="species" reg="castaneicola">castaneicola</tp:taxon-name-part></tp:taxon-name></italic> (10.5–12.8 μm), <italic><tp:taxon-name><tp:taxon-name-part taxon-name-part-type="genus" reg="Dendrostoma">D.</tp:taxon-name-part><tp:taxon-name-part taxon-name-part-type="species" reg="parasiticum">parasiticum</tp:taxon-name-part></tp:taxon-name></italic> (9.3–11.7 μm), <italic><tp:taxon-name><tp:taxon-name-part taxon-name-part-type="genus" reg="Dendrostoma">D.</tp:taxon-name-part><tp:taxon-name-part taxon-name-part-type="species" reg="shaanxiense">shaanxiense</tp:taxon-name-part></tp:taxon-name></italic> (9.5–11.1 μm) and <italic><tp:taxon-name><tp:taxon-name-part taxon-name-part-type="genus" reg="Dendrostoma">D.</tp:taxon-name-part><tp:taxon-name-part taxon-name-part-type="species" reg="tianii">tianii</tp:taxon-name-part></tp:taxon-name></italic> (9.5–11.1 μm); <italic><tp:taxon-name><tp:taxon-name-part taxon-name-part-type="genus" reg="Dendrostoma">D.</tp:taxon-name-part><tp:taxon-name-part taxon-name-part-type="species" reg="rizhaoense">rizhaoense</tp:taxon-name-part></tp:taxon-name></italic> (2.7–3.8 μm) has wider conidia than <italic><tp:taxon-name><tp:taxon-name-part taxon-name-part-type="genus" reg="Dendrostoma">D.</tp:taxon-name-part><tp:taxon-name-part taxon-name-part-type="species" reg="aurorae">aurorae</tp:taxon-name-part></tp:taxon-name></italic> (2.3–2.6 μm), but narrower conidia than <italic><tp:taxon-name><tp:taxon-name-part taxon-name-part-type="genus" reg="Dendrostoma">D.</tp:taxon-name-part><tp:taxon-name-part taxon-name-part-type="species" reg="shandongense">shandongense</tp:taxon-name-part></tp:taxon-name></italic> (3.8–4.3 μm) (<xref ref-type="bibr" rid="B10">Jiang et al. 2019</xref>). In addition, <italic><tp:taxon-name><tp:taxon-name-part taxon-name-part-type="genus" reg="Dendrostoma">D.</tp:taxon-name-part><tp:taxon-name-part taxon-name-part-type="species" reg="rizhaoense">rizhaoense</tp:taxon-name-part></tp:taxon-name></italic> is similar to <italic><tp:taxon-name><tp:taxon-name-part taxon-name-part-type="genus" reg="Dendrostoma">D.</tp:taxon-name-part><tp:taxon-name-part taxon-name-part-type="species" reg="chinense">chinense</tp:taxon-name-part></tp:taxon-name></italic> in conidial size, but differs in the phylogenetical position.</p></tp:treatment-sec><tp:treatment-sec><!--Section generated to contain objects referenced in tp:taxon-treatment.--><fig id="F1" position="float" orientation="portrait"><object-id xmlns:xlink="http://www.w3.org/1999/xlink" content-type="doi" xlink:type="simple">10.3897/mycokeys.108.128197.figure1</object-id><object-id xmlns:xlink="http://www.w3.org/1999/xlink" content-type="arpha" xlink:type="simple">A0FE85DD-0A1B-566C-9459-E44CEAF9E964</object-id><label>Figure 1.</label><caption><p>Maximum likelihood tree generated from combined <abbrev xmlns:xlink="http://www.w3.org/1999/xlink" xlink:title="internal transcribed spacer region rDNA" id="ABBRID0EFBAI" xlink:type="simple">ITS</abbrev>, <italic><abbrev xmlns:xlink="http://www.w3.org/1999/xlink" xlink:title="translation elongation factor 1-alpha" id="ABBRID0EKBAI" xlink:type="simple">tef1</abbrev></italic> and <italic><abbrev xmlns:xlink="http://www.w3.org/1999/xlink" xlink:title="RNA polymerase II second largest subunit" id="ABBRID0EPBAI" xlink:type="simple">rpb2</abbrev></italic> sequence data. Bootstrap support values ≥ 50% and Bayesian posterior probabilities ≥ 0.90 are demonstrated at the branches. Isolates from the present study are indicated in blue, and ex-type strains are marked with *.</p></caption><graphic xmlns:xlink="http://www.w3.org/1999/xlink" xlink:href="mycokeys-108-337-g001.jpg" position="float" orientation="portrait" xlink:type="simple" id="oo_1132420.jpg"><uri content-type="original_file" xlink:type="simple">https://binary.pensoft.net/fig/1132420</uri></graphic></fig></tp:treatment-sec><ref-list><ref id="B10"><mixed-citation xmlns:xlink="http://www.w3.org/1999/xlink" xlink:type="simple"><person-group><name name-style="western"><surname>Jiang</surname><given-names>N</given-names></name><name name-style="western"><surname>Fan</surname><given-names>XL</given-names></name><name name-style="western"><surname>Crous</surname><given-names>PW</given-names></name><name name-style="western"><surname>Tian</surname><given-names>CM</given-names></name></person-group> (<year>2019</year>) <article-title>Species of <italic><tp:taxon-name><tp:taxon-name-part taxon-name-part-type="genus">Dendrostoma</tp:taxon-name-part></tp:taxon-name></italic> (<tp:taxon-name><tp:taxon-name-part taxon-name-part-type="family">Erythrogloeaceae</tp:taxon-name-part></tp:taxon-name>, <tp:taxon-name><tp:taxon-name-part taxon-name-part-type="order">Diaporthales</tp:taxon-name-part></tp:taxon-name>) associated with chestnut and oak canker diseases in China.</article-title><source>MycoKeys</source><volume>48</volume>: <fpage>67</fpage>–<lpage>96</lpage>. <ext-link xlink:href="10.3897/mycokeys.48.31715" ext-link-type="doi" xlink:type="simple">https://doi.org/10.3897/mycokeys.48.31715</ext-link></mixed-citation></ref></ref-list></tp:taxon-treatment>
