# Supplementary material for: ﻿Two new species of Dendrostoma (Erythrogloeaceae, Diaporthales) associated with Castaneamollissima canker disease in China
Source: MycoKeys. 2024 Sep 13;108:337–49. doi: 10.3897/mycokeys.108.128197 (PMC11415624; doi:10.3897/mycokeys.108.128197)
Supplement: XML Treatment for Dendrostoma tianii [file mycokeys.108.128197-treatment2.xml]

<!DOCTYPE tp:taxon-treatment
  PUBLIC "-//TaxonX//DTD Taxonomic Treatment Publishing DTD v0 20100105//EN" "tax-treatment-NSO.dtd">
<tp:taxon-treatment xmlns:tp="http://www.plazi.org/taxpub"><tp:treatment-meta><kwd-group><label>Taxon classification</label><kwd>
                <named-content content-type="kingdom">Fungi</named-content>
              </kwd><kwd>
                <named-content content-type="order">Diaporthales</named-content>
              </kwd><kwd>
                <named-content content-type="family">Erythrogloeaceae</named-content>
              </kwd></kwd-group><mixed-citation publication-type="journal"><person-group><name><surname>Jiang</surname><given-names>Ning</given-names></name><name><surname>Qi</surname><given-names>Xiaojie</given-names></name><name><surname>Qi</surname><given-names>Baoxin</given-names></name><name><surname>Cai</surname><given-names>Fang</given-names></name><name><surname>Xue</surname><given-names>Han</given-names></name><name><surname>Li</surname><given-names>Yong</given-names></name></person-group><article-title>﻿Two new species of <italic><tp:taxon-name><tp:taxon-name-part taxon-name-part-type="genus" reg="Dendrostoma">Dendrostoma</tp:taxon-name-part></tp:taxon-name></italic> (<tp:taxon-name><tp:taxon-name-part taxon-name-part-type="family">Erythrogloeaceae</tp:taxon-name-part></tp:taxon-name>, <tp:taxon-name><tp:taxon-name-part taxon-name-part-type="order">Diaporthales</tp:taxon-name-part></tp:taxon-name>) associated with <italic><tp:taxon-name><tp:taxon-name-part taxon-name-part-type="genus" reg="Castanea">Castanea</tp:taxon-name-part><tp:taxon-name-part taxon-name-part-type="species" reg="mollissima">mollissima</tp:taxon-name-part></tp:taxon-name></italic> canker disease in China</article-title><source>MycoKeys</source><day>13</day><month>09</month><year>2024</year><volume>108</volume><fpage>337</fpage><lpage>349</lpage><pub-id pub-id-type="doi">10.3897/mycokeys.108.128197</pub-id></mixed-citation></tp:treatment-meta><tp:nomenclature><label>﻿</label><tp:taxon-name>
              <object-id xmlns:xlink="http://www.w3.org/1999/xlink" content-type="arpha" xlink:type="simple">7CDB78F9-ECD0-5C5E-AA77-BFB2B97462B4</object-id>
              <tp:taxon-name-part taxon-name-part-type="genus" reg="Dendrostoma">Dendrostoma</tp:taxon-name-part>
              <tp:taxon-name-part taxon-name-part-type="species" reg="tianii">tianii</tp:taxon-name-part>
              <object-id xmlns:xlink="http://www.w3.org/1999/xlink" content-type="mycobank" xlink:type="simple"> 854074</object-id>
            </tp:taxon-name><tp:taxon-authority>Ning Jiang</tp:taxon-authority><tp:taxon-status xmlns:xlink="http://www.w3.org/1999/xlink" xlink:type="simple">sp. nov.</tp:taxon-status><xref ref-type="fig" rid="F3">Fig. 3</xref></tp:nomenclature><tp:treatment-sec sec-type="etymology" id="SECID0E2QAI"><title>Etymology.</title><p>Named after the Chinese taxonomist Prof. Dr. Tian Chengming.</p></tp:treatment-sec><tp:treatment-sec sec-type="Holotype" id="SECID0EARAI"><title>Holotype.</title><p>CAF800093.</p></tp:treatment-sec><tp:treatment-sec sec-type="description" id="SECID0EFRAI"><title>Description.</title><p><bold><italic>Sexual morph</italic></bold>: Pseudostromata erumpent, consisting of an inconspicuous ectostromatic disc, semi-immersed, causing a pustulate bark surface, 800–1750 µm diam. Ectostromatic disc flat or concave, brown, sometimes concealed by ostioles, surrounded by bark flaps, 350–750 µm diam.; central column yellowish to brownish. Stromatic zones lacking. Perithecia conspicuous, umber to fuscous black, 300–450 µm diam. Ostioles 4–9 per disc, flat in the disc or sometimes slightly projecting, cylindrical, covered by an orange, umber to fuscous black crust, 55–80 µm diam. Paraphyses slightly deliquescent. Asci fusoid to slightly fusiform, 8-spored, ascospores regularly disposed, with an apical ring, 55–75 × 13–16.5 µm. Ascospores hyaline, fusoid to cylindrical, smooth, straight, bicellular, (17.5–)18.7–22.1(–23.8) × (4.6–)5.4–6.8(–7) μm, l/w = (2.8–)3–3.7(–4.1) (n = 50), with a hyaline, subconical to filiform appendage 5.5–8.5 × 2–2.5 μm at each end. <bold><italic>Asexual morph</italic></bold>: Conidiomata formed on host barks acervular, conical to pulvinate, occurring separately, pale brown, immersed to semi-immersed, 300–400 μm high, 250–350 μm diam.; wall of several layers of faint yellow textura angularis; central column beneath the disc, yellow. Conidiogenous cells lining the inner walls of the cavity, hyaline, smooth, subcylindrical, 6.5–10.5 × 2.5–5 μm. Conidia hyaline, aseptate, smooth, multiguttulate, thin-walled, ellipsoid, straight or slightly curved, (8.1–)9.5–11.1(–12.2) × (2.5–)2.6–3.2(–3.4) μm, l/w = (3–)3.2–4.1(–4.6) (n = 50).</p><fig id="F3" position="float" orientation="portrait"><object-id xmlns:xlink="http://www.w3.org/1999/xlink" content-type="doi" xlink:type="simple">10.3897/mycokeys.108.128197.figure3</object-id><object-id xmlns:xlink="http://www.w3.org/1999/xlink" content-type="arpha" xlink:type="simple">8CD9D632-5F24-5C7D-9E23-F7C75F955628</object-id><label>Figure 3.</label><caption><p><italic><tp:taxon-name><tp:taxon-name-part taxon-name-part-type="genus" reg="Dendrostoma">Dendrostoma</tp:taxon-name-part><tp:taxon-name-part taxon-name-part-type="species" reg="tianii">tianii</tp:taxon-name-part></tp:taxon-name></italic> (CAF800093, holotype) <bold>A</bold> a diseased Chinese chestnut tree <bold>B</bold> habit of psedostromata <bold>C</bold> transverse section through the pseudostroma <bold>D</bold> habit of a conidioma <bold>E</bold> transverse section through the conidioma <bold>F</bold> colony on the PDA plate <bold>G</bold> conidiomata formed on the PDA after 28 days <bold>H, I</bold> ascus <bold>J–L</bold> ascospores <bold>M</bold> conidiogenous cells with attached conidia <bold>N</bold> conidia. Scale bars: 1000 µm (<bold>B, C</bold>); 200 µm (<bold>D</bold>); 300 µm (<bold>E</bold>); 500 µm (<bold>G</bold>); 10 µm (<bold>H–N</bold>).</p></caption><graphic xmlns:xlink="http://www.w3.org/1999/xlink" xlink:href="mycokeys-108-337-g003.jpg" position="float" orientation="portrait" xlink:type="simple" id="oo_1132422.jpg"><uri content-type="original_file" xlink:type="simple">https://binary.pensoft.net/fig/1132422</uri></graphic></fig></tp:treatment-sec><tp:treatment-sec sec-type="description" id="SECID0ELTAI"><title>Culture characteristics.</title><p>Colonies on PDA flat, initially white, becoming pale brown after 2 weeks, texture uniform, producing conidiomata after 4 weeks.</p></tp:treatment-sec><tp:treatment-sec sec-type="material" id="SECID0EQTAI"><title>Materials examined.</title><p>China • Shandong Province, Rizhao City, Wulian County, Songbai Town, on cankered branches of <italic><tp:taxon-name><tp:taxon-name-part taxon-name-part-type="genus" reg="Castanea">Castanea</tp:taxon-name-part><tp:taxon-name-part taxon-name-part-type="species" reg="mollissima">mollissima</tp:taxon-name-part></tp:taxon-name></italic>, 15 July 2023, Jiang Ning (CAF800093, <bold><italic>holotype</italic></bold>); ex-type culture <abbrev xmlns:xlink="http://www.w3.org/1999/xlink" xlink:title="China Forestry Culture Collection Center" id="ABBRID0EEUAI" xlink:type="simple">CFCC</abbrev> 58140 • Shandong Province, Rizhao City, Wulian County, Shichang Town, on cankered branches of <italic><tp:taxon-name><tp:taxon-name-part taxon-name-part-type="genus" reg="Castanea">C.</tp:taxon-name-part><tp:taxon-name-part taxon-name-part-type="species" reg="mollissima">mollissima</tp:taxon-name-part></tp:taxon-name></italic>, 15 July 2023, Jiang Ning (BL013); culture <abbrev xmlns:xlink="http://www.w3.org/1999/xlink" xlink:title="China Forestry Culture Collection Center" id="ABBRID0ETUAI" xlink:type="simple">CFCC</abbrev> 58141.</p></tp:treatment-sec><tp:treatment-sec sec-type="notes" id="SECID0EXUAI"><title>Notes.</title><p><italic><tp:taxon-name><tp:taxon-name-part taxon-name-part-type="genus" reg="Dendrostoma">Dendrostoma</tp:taxon-name-part><tp:taxon-name-part taxon-name-part-type="species" reg="tianii">tianii</tp:taxon-name-part></tp:taxon-name></italic> is phylogenetically close to <italic><tp:taxon-name><tp:taxon-name-part taxon-name-part-type="genus" reg="Dendrostoma">D.</tp:taxon-name-part><tp:taxon-name-part taxon-name-part-type="species" reg="shaanxiense">shaanxiense</tp:taxon-name-part></tp:taxon-name></italic> (Fig. <xref ref-type="fig" rid="F1">1</xref>). These two species share the same host <italic><tp:taxon-name><tp:taxon-name-part taxon-name-part-type="genus" reg="Castanea">Castanea</tp:taxon-name-part><tp:taxon-name-part taxon-name-part-type="species" reg="mollissima">mollissima</tp:taxon-name-part></tp:taxon-name></italic>, and are both distributed in China; <italic><tp:taxon-name><tp:taxon-name-part taxon-name-part-type="genus" reg="Dendrostoma">D.</tp:taxon-name-part><tp:taxon-name-part taxon-name-part-type="species" reg="tianii">tianii</tp:taxon-name-part></tp:taxon-name></italic> in Shandong Province, while <italic><tp:taxon-name><tp:taxon-name-part taxon-name-part-type="genus" reg="Dendrostoma">D.</tp:taxon-name-part><tp:taxon-name-part taxon-name-part-type="species" reg="shaanxiense">shaanxiense</tp:taxon-name-part></tp:taxon-name></italic> in Shaanxi Province. In addition, they have similar conidia in shape and size. However, they are distinguished by sequence data (nucleotide differences in the <abbrev xmlns:xlink="http://www.w3.org/1999/xlink" xlink:title="internal transcribed spacer region rDNA" id="ABBRID0EYWAI" xlink:type="simple">ITS</abbrev>: 25/400 (6.25%), 7 insertion; in <italic><abbrev xmlns:xlink="http://www.w3.org/1999/xlink" xlink:title="translation elongation factor 1-alpha" id="ABBRID0E4WAI" xlink:type="simple">tef1</abbrev></italic>: 9/400 (2.25%), 7 insertion) (<xref ref-type="bibr" rid="B10">Jiang et al. 2019</xref>).</p></tp:treatment-sec><tp:treatment-sec><!--Section generated to contain objects referenced in tp:taxon-treatment.--><fig id="F1" position="float" orientation="portrait"><object-id xmlns:xlink="http://www.w3.org/1999/xlink" content-type="doi" xlink:type="simple">10.3897/mycokeys.108.128197.figure1</object-id><object-id xmlns:xlink="http://www.w3.org/1999/xlink" content-type="arpha" xlink:type="simple">A0FE85DD-0A1B-566C-9459-E44CEAF9E964</object-id><label>Figure 1.</label><caption><p>Maximum likelihood tree generated from combined <abbrev xmlns:xlink="http://www.w3.org/1999/xlink" xlink:title="internal transcribed spacer region rDNA" id="ABBRID0EFBAI" xlink:type="simple">ITS</abbrev>, <italic><abbrev xmlns:xlink="http://www.w3.org/1999/xlink" xlink:title="translation elongation factor 1-alpha" id="ABBRID0EKBAI" xlink:type="simple">tef1</abbrev></italic> and <italic><abbrev xmlns:xlink="http://www.w3.org/1999/xlink" xlink:title="RNA polymerase II second largest subunit" id="ABBRID0EPBAI" xlink:type="simple">rpb2</abbrev></italic> sequence data. Bootstrap support values ≥ 50% and Bayesian posterior probabilities ≥ 0.90 are demonstrated at the branches. Isolates from the present study are indicated in blue, and ex-type strains are marked with *.</p></caption><graphic xmlns:xlink="http://www.w3.org/1999/xlink" xlink:href="mycokeys-108-337-g001.jpg" position="float" orientation="portrait" xlink:type="simple" id="oo_1132420.jpg"><uri content-type="original_file" xlink:type="simple">https://binary.pensoft.net/fig/1132420</uri></graphic></fig></tp:treatment-sec><ref-list><ref id="B10"><mixed-citation xmlns:xlink="http://www.w3.org/1999/xlink" xlink:type="simple"><person-group><name name-style="western"><surname>Jiang</surname><given-names>N</given-names></name><name name-style="western"><surname>Fan</surname><given-names>XL</given-names></name><name name-style="western"><surname>Crous</surname><given-names>PW</given-names></name><name name-style="western"><surname>Tian</surname><given-names>CM</given-names></name></person-group> (<year>2019</year>) <article-title>Species of <italic><tp:taxon-name><tp:taxon-name-part taxon-name-part-type="genus">Dendrostoma</tp:taxon-name-part></tp:taxon-name></italic> (<tp:taxon-name><tp:taxon-name-part taxon-name-part-type="family">Erythrogloeaceae</tp:taxon-name-part></tp:taxon-name>, <tp:taxon-name><tp:taxon-name-part taxon-name-part-type="order">Diaporthales</tp:taxon-name-part></tp:taxon-name>) associated with chestnut and oak canker diseases in China.</article-title><source>MycoKeys</source><volume>48</volume>: <fpage>67</fpage>–<lpage>96</lpage>. <ext-link xlink:href="10.3897/mycokeys.48.31715" ext-link-type="doi" xlink:type="simple">https://doi.org/10.3897/mycokeys.48.31715</ext-link></mixed-citation></ref></ref-list></tp:taxon-treatment>
